# Supplementary material for: Fruit Vinegars as Natural and Bioactive Chitosan Solvents in the Production of Chitosan-Based Films
Source: Polymers (Basel). 2024 Dec 25;17(1):11. doi: 10.3390/polym17010011 (PMC11723316; doi:10.3390/polym17010011)
Supplement: Supplementary file 1 [file polymers-17-00011-s001.zip]

Archive with 1 entries (1 files):
- polymers-3332163-supplementary.pdf
